# Supplementary material for: The Family and Community Nurses Cultural Model in the Times of the COVID Outbreak: A Focused Ethnographic Study
Source: Int J Environ Res Public Health. 2023 Jan 20;20(3):1948. doi: 10.3390/ijerph20031948 (PMC9915317; doi:10.3390/ijerph20031948)
Supplement: Supplementary file 1 [file ijerph-20-01948-s001.zip]

Archive with 1 entries (1 files):
- ijerph-2097830-supplementary.pdf
